# Supplementary material for: Patients’ Awareness and Attitudes About the Importance of Sharing Medical History with Dentists in Riyadh, Saudi Arabia
Source: Healthcare (Basel). 2025 Oct 31;13(21):2774. doi: 10.3390/healthcare13212774 (PMC12607543; doi:10.3390/healthcare13212774)
Supplement: Supplementary file 1 [file healthcare-13-02774-s001.zip]

Archive with 1 entries (1 files):
- healthcare-3917674-supplementary.pdf
